# Supplementary material for: Extent and direction of introgressive hybridization of mule and white‐tailed deer in western Canada
Source: Evol Appl. 2021 Jun 1;14(7):1914–25. doi: 10.1111/eva.13250 (PMC8288014; doi:10.1111/eva.13250)
Supplement: Supplementary file 1 — Table S1 [file EVA-14-1914-s001.xlsx]

## Sheet: n_alleles
Number of alleles
	MD	WT
BBJ2	9	8
BM6438	10	16
INRA011	6	9
N	14	29
BL25	8	7
BM4107	17	17
Eth152	13	18
K	7	6
Rt5	10	18
Rt7	13	15

## Sheet: Ho
Observed heterozygosity
	MD	WT
BBJ2	0.7703	0.5136
BM6438	0.6022	0.8722
INRA011	0.1556	0.5017
N	0.8398	0.8325
BL25	0.6732	0.4519
BM4107	0.6398	0.7599
Eth152	0.8604	0.6045
K	0.6538	0.3701
Rt5	0.7679	0.821
Rt7	0.7721	0.8446
overall	0.67351	0.6572

## Sheet: He
Expected heterozygosity
	MD	WT
BBJ2	0.7757	0.5247
BM6438	0.6063	0.8846
INRA011	0.1591	0.5067
N	0.8522	0.8919
BL25	0.6882	0.4905
BM4107	0.6674	0.8115
Eth152	0.8691	0.7628
K	0.6604	0.3774
Rt5	0.7735	0.8255
Rt7	0.7842	0.8546
overall	0.68361	0.69302

## Sheet: Fis
Fis			Fst
	MD	WT	interspecific
BBJ2	0.0069	0.0211	0.2088
BM6438	0.0067	0.0139	0.1273
INRA011	0.0223	0.0098	0.499
N	0.0145	0.0665	0.0339
BL25	0.0218	0.0788	0.2565
BM4107	0.0413	0.0637	0.1405
Eth152	0.01	0.2074	0.0751
K	0.0099	0.0193	0.2809
Rt5	0.0073	0.0054	0.1091
Rt7	0.0153	0.0117	0.0511
overall	0.0156	0.04976	0.1668

## Sheet: Sheet5
	Na	NaMD	NaWT	HoMD	HoWT	HsMD	HsWT	Fst
BBJ2	12	9	8	0.7703	0.5136	0.7757	0.5247	0.2088
BM6438	16	10	16	0.6022	0.8722	0.6063	0.8846	0.1273
INRA011	12	6	9	0.1556	0.5017	0.1591	0.5067	0.499
N	30	14	28	0.8398	0.8325	0.8522	0.8919	0.0339
BL25	11	8	7	0.6732	0.4519	0.6882	0.4905	0.2565
BM4107	20	17	17	0.6398	0.7599	0.6674	0.8115	0.1405
Eth152	19	13	18	0.8604	0.6045	0.8691	0.7628	0.0751
K	9	7	6	0.6538	0.3701	0.6604	0.3774	0.2809
Rt5	23	10	18	0.7679	0.821	0.7735	0.8255	0.1091
Rt7	18	13	15	0.7721	0.8446	0.7842	0.8546	0.0511
overall*	170	107	142	0.6654		0.6883		0.1668
Summary stats were calculated using the R package hierfstat. Observed heterozygosities (Ho) and gene diversities (Hs) are combined across loci and species in the “Overall” row.
