# Supplementary material for: Extent and direction of introgressive hybridization of mule and white‐tailed deer in western Canada
Source: Evol Appl. 2021 Jun 1;14(7):1914–25. doi: 10.1111/eva.13250 (PMC8288014; doi:10.1111/eva.13250)
Supplement: Supplementary file 2 — Table S2 [file EVA-14-1914-s003.xlsx]

## Sheet: snp_summ_stats_S2
ID	HoMD	HoWT	HsMD	HsWT	Fst	Fstp
cr_10_103200965	0	0	0	0	1	1
cr_10_51569871	0	0	0	0	1	1
cr_11_104666437	0	0	0	0	1	1
cr_12_78727383	0	0	0	0	1	1
cr_13_36378850	0	0	0	0	1	1
cr_13_39024857	0	0	0	0	1	1
cr_13_54307604	0	0	0	0	1	1
cr_13_64743343	0	0	0	0	1	1
cr_14_16386405	0	0	0	0	1	1
cr_15_29858985	0	0	0	0	1	1
cr_15_43655924	0	0	0	0	1	1
cr_18_36234631	0	0	0	0	1	1
cr_19_17659778	0	0	0	0	1	1
cr_19_49549808	0	0	0	0	1	1
cr_19_9583369	0	0	0	0	1	1
cr_2_109582525	0	0.2	0	0.1889	0.8101	0.8951
cr_2_128752935	0.2	0	0.1889	0	0.8101	0.8951
cr_2_43802799	0	0	0	0	1	1
cr_2_88389039	0	0.2	0	0.1889	0.8101	0.8951
cr_20_23862680	0	0	0	0	1	1
cr_21_29265268	0	0	0	0	1	1
cr_22_38060447	0	0	0	0	1	1
cr_22_39120391	0	0	0	0	1	1
cr_22_56950230	0	0	0	0	1	1
cr_22_60017156	0	0	0	0	1	1
cr_23_34113588	0	0	0	0	1	1
cr_24_35102188	0	0	0	0	1	1
cr_25_20526000	0.1	0.1	0.1	0.2778	0.6237	0.7682
cr_28_32994038	0	0.1	0	0.1	0.9	0.9474
cr_29_18837273	0	0.3	0	0.2667	0.7288	0.8431
cr_3_95210425	0	0	0	0	1	1
cr_5_23863912	0	0	0	0	1	1
cr_5_28700276	0	0	0	0	1	1
cr_7_37783916	0	0	0	0	1	1
cr_7_72402258	0	0	0	0	1	1
cr_7_79116326	0	0	0	0	1	1
cr_9_32009370	0	0	0	0	1	1
cr_x_24212595	0	0	0	0	1	1
cr_x_62626370	0	0	0	0	1	1
cs_x_93786195	0	0	0	0	1	1
Overall	0.015		0.0164		0.9672	0.9833
Summary stats were calculated in the R package hierfstat using genotype data from 10 MD and 10 WT from allopatric populations to avoid cryptic hybridization (see Russell et al. 2019 for sample provenance details). In the “Overall” row, observed heterozygosities (Ho) and gene diversities (Hs) are combined across loci and species.
