# Supplementary material for: Extent and direction of introgressive hybridization of mule and white‐tailed deer in western Canada
Source: Evol Appl. 2021 Jun 1;14(7):1914–25. doi: 10.1111/eva.13250 (PMC8288014; doi:10.1111/eva.13250)
Supplement: Supplementary file 3 — Table S3 [file EVA-14-1914-s002.xlsx]

## Sheet: Sheet1
Animal ID	Sex	Born	Died	NewHybrids assignment	Gen. according to pedigree
H103	F	1990	1990	BxMD	bx/bx
H105	F	1990	1996	BxWT	bx/bx
H115	F	1996	2000	BxWT	BxWT
H15	F	1985	1987	Bx3MD	BxMD
H16	F	1985	1986	BxMD	BxMD
H18	F	1985	1989	BxMD	BxMD
H20	F	1985	1985	BxWT	BxWT
H21	F	1985	1990	BxWT	BxWT
H23	F	1981	1986	BxMD	BxMD
H24	F	1985	1989	Bx3MD	Bx2MD
H25	F	1986	1987	BxWT	F1
H29	F	1986	1986	Bx3MD	Bx2MD
H31	F	1986	1986	BxMD	BxMD
H38	F	1986	1988	BxWT	BxWT
H43	F	1987	1987	Bx3WT	Bx2WT
H45	F	1987	1990	BxWT	BxWT
H46	F	1987	1990	BxWT	BxWT
H48	F	1987	1990	BxMD	BxMD
H49	F	1987	1990	F1	F1
H51	F	1987	1988	Bx3MD	Bx3MD
H53	F	1987	1990	F1	F1
H62	F	1988	1991	BxWT	Bx2WT
H63	F	1988	1990	BxWT	BxWT
H65	F	1988	1988	BxWT	BxWT
H69	F	1988	1988	Bx3WT	BxWT
H73	F	1988	1988	BxMD	BxMD
H77	F	1989	1990	Bx3MD	Bx2MD
H78	F	1989	1990	Bx3MD	Bx2MD
H79	F	1989	1990	BxMD	BxMD
H82	F	1989	1990	Bx3MD	Bx2MD
H84	F	1989	1990	BxMD	BxMD
H85	F	1989	1989	BxMD	BxMD
H9	F	1983	1988	BxWT	F1
H90	F	1989	1989	Bx3MD	Bx3MD
H91	F	1989	1989	Bx3MD	Bx3MD
H93	F	1989	1996	F1	F1
H96	F	1990	1996	F1	F1
H98	F	1990	1990	BxWT	bx/bx
H99	F	1990	1990	BxWT	bx/bx
H106	M	1990	1990	BxMD	bx/bx
H12	M	1983	1983	F1	F1
H14	M	1984	1986	BxWT	BxWT
H22	M	1985	1985	BxWT	BxWT
H30	M	1986	1989	Bx3MD	Bx2MD
H33	M	1986	1989	BxMD	Bx2MD
H34	M	1986	1989	Bx3MD	Bx2MD
H35	M	1986	1988	BxWT	BxWT
H36	M	1986	1989	BxWT	BxWT
H42	M	1987	1987	Bx3MD	Bx2MD
H44	M	1987	1987	Bx3WT	Bx2WT
H47	M	1987	1988	BxMD	BxMD
H50	M	1987	1988	Bx3MD	BxMD
H55	M	1987	1989	F1	F1
H56	M	1987	1989	F1	F1
H58	M	1988	1988	Bx3WT	Bx2WT
H64	M	1988	1990	Bx3WT	Bx2WT
H67	M	1988	1989	Bx3WT	Bx2WT
H80	M	1989	1989	BxMD	BxMD
H81	M	1989	1989	BxWT	BxWT
H88	M	1989	1991	BxMD	bx/bx
H89	M	1989	1989	BxMD	bx/bx
H94	M	1989	1991	Bx3WT	Bx2WT
H97	M	1990	1998	F1	F1
H19	F	1985	1985	BxWT	BxWT
H26	F	1986	1990	F1	F1
H32	F	1986	1988	BxMD	BxMD
H54	M	1987	1987	BxWT	BxWT
H57	M	1988	1988	Bx3WT	Bx2WT
H59	M	1988	1990	Bx3MD	Bx2MD
H68	M	1988	1988	BxMD	BxMD
H87	M	1989	1989	BxMD	BxMD
H92	M	1989	1989	F1	F1
